# Supplementary material for: DeepHiC: A generative adversarial network for enhancing Hi-C data resolution
Source: PLoS Comput Biol. 2020 Feb 21;16(2):e1007287. doi: 10.1371/journal.pcbi.1007287 (PMC7055922; doi:10.1371/journal.pcbi.1007287)
Supplement: S1 Table — (XLSX) [file pcbi.1007287.s027.xlsx]

## Sheet: Sheet1
No.	Layer name	Input size	Filter number	Filter size	stride	padding
1	Conv1	40×40×1	64	9×9	1	4
2	Res1Conv1	40×40×64	64	3×3	1	1
3	Res1Conv2	40×40×64	64	3×3	1	1
4	Res2Conv1	40×40×64	64	3×3	1	1
5	Res2Conv2	40×40×64	64	3×3	1	1
6	Res3Conv1	40×40×64	64	3×3	1	1
7	Res3Conv2	40×40×64	64	3×3	1	1
8	Res4Conv1	40×40×64	64	3×3	1	1
9	Res4Conv2	40×40×64	64	3×3	1	1
10	Res5Conv1	40×40×64	64	3×3	1	1
11	Res5Conv2	40×40×64	64	3×3	1	1
12	Conv2	40×40×64	64	3×3	1	1
13	Conv3	40×40×64	1	9×9	1	4
14	Output	40×40×1	-	-	-	-
