# Supplementary material for: DeepHiC: A generative adversarial network for enhancing Hi-C data resolution
Source: PLoS Comput Biol. 2020 Feb 21;16(2):e1007287. doi: 10.1371/journal.pcbi.1007287 (PMC7055922; doi:10.1371/journal.pcbi.1007287)
Supplement: S2 Table — (XLSX) [file pcbi.1007287.s028.xlsx]

## Sheet: Sheet1
No.	Layer name	Input size	Filter number	Filter size	stride	padding
1	Conv1	40×40×1	64	3×3	1	1
2	Conv2	40×40×64	64	3×3	2	1
3	Conv3	20×20×64	128	3×3	1	1
4	Conv4	20×20×128	128	3×3	2	1
5	Conv5	10×10×128	256	3×3	1	1
6	Conv6	10×10×256	256	3×3	2	1
7	Conv7	5×5×256	1	1×1	1	1
8	Fcn1	5×5×1	64	3×3	1	1
9	Output	1	-	-	-	-
